# Supplementary material for: The Medical, Clinical, and Radiographic Aspects of Multiple Idiopathic Tooth Resorption: A Systematic Review
Source: J Pers Med. 2022 Jul 20;12(7):1182. doi: 10.3390/jpm12071182 (PMC9318505; doi:10.3390/jpm12071182)
Supplement: Supplementary file 1 [file jpm-12-01182-s001.zip]

Archive with 1 entries (1 files):
- suppdata.xlsx
