# Supplementary material for: The Medical, Clinical, and Radiographic Aspects of Multiple Idiopathic Tooth Resorption: A Systematic Review
Source: J Pers Med. 2022 Jul 20;12(7):1182. doi: 10.3390/jpm12071182 (PMC9318505; doi:10.3390/jpm12071182)
Supplement: Supplementary file 1 [file jpm-12-01182-s001.zip › suppdata.xlsx]

## Sheet: CARE
Table S1: CARE Checklist
Title	CARE 1	CARE 2	CARE 3a	CARE 3b	CARE 3c	CARE 3d	CARE 4	CARE 5a	CARE 5b	CARE 5c	CARE 5d	CARE 6	CARE 7	CARE 8a	CARE 8b	CARE 8c	CARE 8d	CARE 9a	CARE 9b	CARE 9c	CARE 10a	CARE 10b	CARE 10c	CARE 10d	CARE 11a	CARE 11b	CARE 11c	CARE 11d	CARE 12	CARE 13
Multiple idiopathic cervical root resorption involving all permanent teeth.	no	no	yes	yes	no	no	yes	no	yes	yes	yes	yes	no	yes	yes	yes	no	yes	no	yes	yes	yes	no	no	yes	yes	yes	yes	no	no
Multiple idiopathic cervical root resorption: Diagnosis, clinical/radiographical/histological presentation, and rehabilitation - A 7-year follow-up case report.	yes	no	yes	no	yes	no	yes	yes	yes	yes	yes	yes	no	yes	no	yes	no	yes	yes	yes	yes	yes	yes	yes	yes	yes	yes	yes	yes	yes
A Familial Pattern of Multiple Idiopathic Cervical Root Resorption With a 30-Year Follow-Up	no	no	yes	yes	yes	yes	yes	no	no	yes	yes	yes	no	yes	no	yes	yes	yes	no	yes	yes	yes	no	yes	yes	yes	yes	yes	no	no
Vanishing Roots: First Case Report of Idiopathic Multiple Cervico-Apical External Root Resorption	yes	no	yes	yes	no	no	no	no	yes	yes	yes	yes	no	yes	yes	yes	no	yes	no	no	yes	yes	no	no	yes	no	no	yes	no	no
Multiple idiopathic external apical root resorption: A rare case report.	yes	no	yes	no	no	no	yes	no	yes	yes	no	yes	no	yes	yes	yes	yes	yes	no	no	yes	yes	no	no	yes	yes	no	yes	no	no
Multiple idiopathic external and internal resorption: Case report with cone-beam computed tomography findings.	yes	no	yes	yes	no	yes	yes	no	yes	yes	no	yes	no	yes	yes	yes	yes	yes	no	no	yes	yes	no	no	yes	yes	no	no	no	no
Multiple idiopathic cervical root resorptions: report of one case with 8 teeth involved successively	yes	no	yes	yes	yes	no	yes	no	yes	yes	yes	yes	no	yes	no	yes	no	yes	yes	yes	yes	yes	no	yes	yes	yes	yes	no	no	no
CBCT evaluation of multiple idiopathic internal resorptions in permanent molars: case report	yes	no	yes	yes	no	yes	yes	yes	yes	yes	yes	yes	no	yes	yes	yes	yes	yes	yes	yes	yes	yes	yes	yes	no	yes	no	yes	yes	yes
Prosthodontic rehabilitation of a patient diagnosed with multiple idiopathic root resorption	no	no	no	yes	yes	no	yes	no	yes	no	no	yes	no	yes	yes	no	no	yes	yes	yes	yes	yes	no	yes	yes	yes	yes	yes	no	no
								yes													yes	no	yes	no	yes	yes	yes	yes	yes	yes
Multiple idiopathic cervical resorption: A case report	yes	no	yes	no	yes	no	yes	no	yes	yes	yes	yes	no	yes	yes	no	no	yes	no	yes	yes	yes	no	no	yes	yes	yes	yes	no	no
Multiple idiopathic cervical resorption: A diagnostic dilemma								no													yes	yes	no	no	yes	yes	yes	no	no	no
Multiple idiopathic cervical resorption: case report and discussion of management options	yes	no	yes	yes	yes	yes	yes	no	yes	yes	yes	yes	no	yes	no	no	no	yes	no	no	yes	yes	no	no	yes	yes	yes	no	no	no
Multiple idiopathic apical root resorption: a case report.	yes	no	yes	no	no	no	yes	no	yes	yes	yes	yes	no	yes	yes	yes	no	yes	no	no	yes	yes	no	no	yes	yes	yes	yes	no	no
External multiple invasive cervical resorption with subsequent arrest of the resorption	no	no	yes	yes	no	no	no	no	yes	yes	yes	yes	no	yes	yes	no	no	yes	no	yes	yes	yes	no	yes	yes	no	yes	no	no	no
Bilateral extensive idiopathic apical root resorption in supraerupted maxillary molars: a case report	yes	no	yes	yes	no	no	yes	no	yes	yes	yes	yes	no	yes	yes	no	no	yes	no	no	yes	yes	no	no	yes	yes	yes	no	no	no
Cervical external root resorption: 3-year follow-up of a case.	yes	yes	yes	yes	yes	no	yes	no	yes	no	yes	yes	no	yes	yes	yes	no	yes	yes	yes	yes	yes	no	yes	yes	yes	yes	no	no	no
A case of multiple idiopathic external root resorption: A 6-year follow-up study								no													yes	yes	no	yes	yes	yes	yes	no	no	no
Multiple idiopathic cervical root resorption: systematic review and report of four cases	yes	no	yes	no	no	no	yes	no	yes	yes	yes	yes/no	no	yes	no	yes	no	yes	no	yes	yes	no	no	no	yes	yes	yes	yes	no	no
Idiopathic root resorption: Report of a case	yes	no	yes	yes	no	no	yes	no	yes	yes	yes	yes	no	yes	yes	yes	no	yes	no	no	yes	yes	no	no	yes	yes	no	no	no	no
Extensive idiopathic apical root resorption. A case report.	yes	no	yes	yes	no	no	yes	no	no	yes	yes	yes	no	yes	no	yes	no	yes	no	no	yes	yes	no	no	yes	yes	no	no	no	no
Multiple idiopathic root resorption. A case report and discussion of pathogenesis	yes	no	yes	yes	no	no	yes	no	yes	yes	yes	yes	no	yes	no	yes	no	yes	no	yes	yes	yes	no	no	yes	yes	no	yes	no	no
Multiple idiopathic external resorption of teeth	no	no	no	yes	yes	no	yes	no	no	yes	no	yes	no	yes	no	yes	no	yes	no	yes	yes	yes	no	no	yes	yes	no	yes	no	no
Multiple external root resorption	no	no	yes	no	no	no	yes	no	yes	yes	yes	yes	no	yes	no	yes	yes	yes	no	yes	yes	yes	no	no	yes	yes	yes	yes	no	no
Multiple Idiopathic Root Resorption: Diagnostic Considerations	no	no	no	no	no	no	yes	no	yes	yes	no	yes	no	yes	yes	yes	no	yes	no	yes	yes	yes	no	yes	yes	yes	yes	yes	no	no
Multiple idiopathic external root resorption	no	no	yes	yes	no	no	no	no	yes	yes	yes	yes	no	yes	no	yes	yes	yes	no	no	yes	yes	no	no	yes	no	no	yes	no	no
Multiple idiopathic root resorption in monozygotic twins: case report.	yes	no	yes	yes	yes	no	yes	no	yes	yes	no	yes	no	yes	no	yes	yes	yes	yes	no	yes	yes	no	yes	yes	yes	yes	no	no	no
Multiple idiopathic external root resorption. A case report	yes	no	yes	yes	no	no	yes	no	yes	yes	yes	yes	no	yes	no	yes	no	yes	no	no	yes	no	no	no	yes	yes	no	no	no	no
Management of Perforating Idiopathic Internal Root Resorption.	no	yes	no	no	yes	yes	yes	yes	yes	no	yes	yes	yes	yes	yes	yes	yes	yes	yes	no	yes	yes	no	yes	yes	yes	yes	yes	no	no
Idiopathic root resorption of the entire permanent dentition: systematic review and report of a case.	yes	yes	yes	yes	yes	yes	yes	yes	yes	no	yes	yes	yes	yes	yes	yes	yes	yes	yes	no	yes	no	no	yes	yes	no	no	no	no	no
Bilateral idiopathic root resorption of upper first premolars	no	yes	no	yes	yes	yes	yes	no	yes	no	yes	yes	yes	yes	yes	yes	yes	yes	yes	no	yes	no	no	no	no	yes	yes	yes	no	no
Title	PRICE 1a	PRICE 1b	PRICE 2a	PRICE 3a	PRICE 3b	PRICE 3c	PRICE 3d	PRICE 3e	PRICE 4a	PRICE 5a	PRICE 6a	PRICE 6b	PRICE 6c	PRICE 6d	PRICE 6e	PRICE 6f	PRICE 6g	PRICE 6h	PRICE 6i	PRICE 6j	PRICE 6k	PRICE 6l	PRICE 6m	PRICE 6n	PRICE 6o	PRICE 6p	PRICE 6q	PRICE 6r	PRICE 6s	PRICE 7a	PRICE 7b	PRICE 7c	PRICE 7d	PRICE 8a	PRICE 9a	PRICE 9b	PRICE 10a	PRICE 11a
Multiple idiopathic cervical root resorption involving all permanent teeth.	no	yes	no	yes	yes	no	no	yes	yes	no	yes	yes	yes	yes	yes	yes	yes	yes	yes	no	yes	yes	yes	yes	yes	yes	no	yes	no	yes	yes	yes	yes	no	yes	yes	yes	yes
Multiple idiopathic cervical root resorption: Diagnosis, clinical/radiographical/histological presentation, and rehabilitation - A 7-year follow-up case report.	yes	yes	no	yes	no	yes	no	yes	yes	yes	yes	yes	yes	yes	yes	yes	yes	yes	yes	no	yes	yes	yes	no	yes	yes	yes	yes	yes	yes	yes	yes	yes	no	yes	yes	yes	yes
A Familial Pattern of Multiple Idiopathic Cervical Root Resorption With a 30-Year Follow-Up	no	yes	no	yes	yes	yes	yes	yes	yes	no	yes	yes	yes	no	no	yes	yes	yes	yes	no	yes	yes	yes	no	yes	yes	no	yes	yes	yes	yes	yes	yes	no	yes	yes	yes	yes
Vanishing Roots: First Case Report of Idiopathic Multiple Cervico-Apical External Root Resorption	yes	yes	no	yes	yes	no	no	yes	yes	no	yes	yes	yes	yes	yes	yes	yes	yes	yes	yes	yes	yes	yes	yes	yes	yes	no	no	no	yes	no	no	no	no	yes	yes	yes	no
Multiple idiopathic external apical root resorption: A rare case report.	yes	yes	no	yes	no	no	no	yes	yes	no	yes	yes	yes	yes	yes	no	yes	yes	yes	no	yes	yes	yes	yes	yes	yes	no	no	no	yes	yes	no	yes	no	yes	yes	yes	yes
Multiple idiopathic external and internal resorption: Case report with cone-beam computed tomography findings.	yes	yes	no	yes	yes	no	yes	no	yes	no	yes	yes	yes	yes	yes	no	yes	yes	yes	no	yes	yes	yes	yes	yes	yes	no	no	no	yes	yes	no	yes	yes	no	no	no	no
Multiple idiopathic cervical root resorptions: report of one case with 8 teeth involved successively	yes	yes	no	yes	yes	yes	no	no	yes	no	yes	yes	yes	yes	yes	yes	yes	yes	yes	no	yes	yes	yes	no	yes	yes	yes	yes	yes	yes	yes	yes	yes	no	no	no	yes	yes
CBCT evaluation of multiple idiopathic internal resorptions in permanent molars: case report	yes	yes	no	yes	yes	no	yes	yes	yes	yes	yes	yes	yes	yes	yes	yes	yes	yes	yes	yes	yes	yes	yes	yes	yes	yes	yes	yes	yes	no	yes	no	no	no	yes	yes	yes	yes
Prosthodontic rehabilitation of a patient diagnosed with multiple idiopathic root resorption	no	yes	no	no	yes	yes	no	no	yes	no	yes	yes	yes	yes	yes	no	no	no	no	no	yes	yes	yes	yes	no	yes	yes	yes	yes	yes	yes	yes	yes	no	yes	yes	no	no
Multiple idiopathic apical root resorption.	no	yes	no	no	yes	yes	yes	yes	yes	yes	yes	yes	yes	yes	yes	yes	no	no	no	no	yes	no	yes	yes	yes	yes	no	no	no	yes	yes	yes	yes	yes	yes	yes	no	yes
Multiple idiopathic cervical resorption: A case report	yes	yes	no	yes	no	yes	no	yes	yes	no	yes	yes	yes	yes	yes	yes	yes	yes	yes	no	yes	yes	yes	yes	no	yes	no	yes	no	yes	yes	yes	yes	no	yes	yes	yes	no
Multiple idiopathic cervical resorption: A diagnostic dilemma	no	yes	yes	no	yes	yes	yes	no	yes	no	yes	yes	yes	yes	yes	yes	yes	no	no	no	yes	yes	yes	no	yes	yes	no	no	no	yes	yes	yes	no	no	no	no	no	no
Multiple idiopathic cervical resorption: case report and discussion of management options	yes	yes	no	yes	yes	yes	yes	no	yes	no	yes	yes	yes	yes	yes	yes	yes	yes	yes	no	yes	yes	yes	no	no	yes	no	no	no	yes	yes	yes	yes	no	no	yes	no	no
Multiple idiopathic apical root resorption: a case report.	yes	yes	no	yes	no	no	no	no	yes	no	yes	yes	yes	yes	yes	yes	yes	yes	yes	no	yes	yes	yes	yes	yes	yes	no	no	no	yes	yes	yes	yes	no	yes	no	no	no
External multiple invasive cervical resorption with subsequent arrest of the resorption	no	yes	no	yes	yes	no	no	no	yes	no	yes	yes	yes	yes	yes	yes	yes	yes	yes	no	yes	yes	yes	yes	no	yes	no	yes	yes	yes	no	yes	yes	no	no	no	no	no
Bilateral extensive idiopathic apical root resorption in supraerupted maxillary molars: a case report	yes	yes	no	yes	yes	no	no	no	yes	no	yes	yes	yes	yes	yes	yes	yes	yes	yes	no	yes	yes	yes	yes	no	yes	no	no	no	yes	yes	yes	yes	no	no	no	no	no
Cervical external root resorption: 3-year follow-up of a case.	yes	yes	yes	yes	yes	yes	no	no	yes	no	yes	yes	yes	yes	yes	yes	no	no	no	no	yes	yes	yes	yes	yes	yes	yes	yes	yes	yes	yes	yes	yes	no	no	no	no	no
A case of multiple idiopathic external root resorption: A 6-year follow-up study	yes	yes	no	yes	no	no	no	no	yes	no	yes	yes	yes	yes	yes	yes	yes	yes	yes	no	yes	yes	yes	no	yes	yes	no	yes	yes	yes	yes	yes	no	no	no	no	no	no
Multiple idiopathic cervical root resorption: systematic review and report of four cases	yes	yes	yes	no	yes	yes	yes	yes	yes	no	yes	yes	yes	yes	no	no	no	no	no	no	yes	no	yes	no	yes	yes	yes	no	no	yes	yes	yes	yes	no	yes	no	yes	no
Idiopathic root resorption: Report of a case	yes	yes	no	yes	yes	no	no	no	yes	no	yes	yes	yes	yes	yes	yes	yes	yes	yes	no	yes	yes	yes	yes	yes	yes	no	no	no	yes	yes	no	yes	no	no	yes	no	no
Extensive idiopathic apical root resorption. A case report.	yes	yes	no	yes	yes	no	no	no	yes	no	yes	yes	yes	no	no	yes	yes	yes	yes	no	yes	yes	yes	no	yes	yes	no	no	no	yes	yes	no	yes	no	no	no	no	no
Multiple idiopathic root resorption. A case report and discussion of pathogenesis	yes	yes	no	yes	yes	no	no	yes	yes	no	yes	yes	yes	yes	yes	yes	yes	yes	yes	no	yes	yes	yes	no	yes	yes	no	yes	no	yes	yes	no	yes	no	yes	no	no	no
Multiple idiopathic external resorption of teeth	no	yes	no	no	yes	yes	no	no	yes	no	yes	yes	yes	no	no	no	yes	yes	yes	no	yes	yes	yes	no	yes	yes	no	yes	no	yes	yes	no	yes	no	yes	no	no	no
Multiple external root resorption	no	yes	no	yes	no	no	no	yes	yes	no	yes	yes	yes	yes	yes	yes	yes	yes	yes	no	yes	yes	yes	no	yes	yes	no	yes	no	yes	yes	yes	yes	no	yes	no	no	no
Multiple Idiopathic Root Resorption: Diagnostic Considerations	no	yes	no	no	no	no	no	yes	yes	no	yes	yes	yes	yes	yes	no	yes	yes	yes	no	yes	yes	yes	yes	yes	yes	no	yes	yes	yes	yes	yes	yes	no	yes	no	yes	no
Multiple idiopathic external root resorption	no	yes	no	yes	yes	no	no	yes	yes	no	yes	yes	yes	yes	yes	yes	yes	yes	yes	no	yes	yes	yes	no	yes	yes	no	no	no	yes	no	no	yes	no	yes	yes	yes	no
Multiple idiopathic root resorption in monozygotic twins: case report.	yes	yes	no	yes	yes	yes	no	no	yes	no	yes	yes	yes	yes	yes	no	yes	yes	yes	no	yes	yes	yes	no	yes	yes	yes	no	yes	yes	yes	yes	no	no	no	no	no	no
Multiple idiopathic external root resorption. A case report	yes	yes	no	yes	yes	no	no	no	yes	no	yes	yes	yes	yes	yes	yes	yes	yes	yes	no	yes	no	yes	no	yes	yes	no	no	no	yes	yes	no	no	yes	no	no	no	no
Management of Perforating Idiopathic Internal Root Resorption.	no	yes	no	no	yes	yes	yes	yes	yes	no	yes	yes	yes	yes	yes	yes	yes	yes	yes	no	yes	yes	yes	yes	yes	yes	yes	yes	yes	yes	yes	yes	yes	yes	yes	yes	yes	no
Idiopathic root resorption of the entire permanent dentition: systematic review and report of a case.	yes	yes	yes	yes	yes	yes	yes	yes	yes	no	yes	yes	yes	yes	yes	yes	yes	yes	yes	no	yes	yes	yes	yes	yes	yes	yes	yes	yes	yes	no	no	yes	no	no	no	no	no
Bilateral idiopathic root resorption of upper first premolars	no	yes	no	yes	yes	yes	yes	no	yes	no	yes	yes	yes	yes	yes	yes	yes	yes	yes	no	yes	no	yes	yes	yes	yes	yes	no	no	no	yes	yes	yes	no	yes	no	no	no

## Sheet: PRICE
	Table S2: PRICE Checklist
Title	PRICE 1a	PRICE 1b	PRICE 2a	PRICE 3a	PRICE 3b	PRICE 3c	PRICE 3d	PRICE 3e	PRICE 4a	PRICE 5a	PRICE 6a	PRICE 6b	PRICE 6c	PRICE 6d	PRICE 6e	PRICE 6f	PRICE 6g	PRICE 6h	PRICE 6i	PRICE 6j	PRICE 6k	PRICE 6l	PRICE 6m	PRICE 6n	PRICE 6o	PRICE 6p	PRICE 6q	PRICE 6r	PRICE 6s	PRICE 7a	PRICE 7b	PRICE 7c	PRICE 7d	PRICE 8a	PRICE 9a	PRICE 9b	PRICE 10a	PRICE 11a
Multiple idiopathic cervical root resorption involving all permanent teeth.	no	yes	no	yes	yes	no	no	yes	yes	no	yes	yes	yes	yes	yes	yes	yes	yes	yes	no	yes	yes	yes	yes	yes	yes	no	yes	no	yes	yes	yes	yes	no	yes	yes	yes	yes
Multiple idiopathic cervical root resorption: Diagnosis, clinical/radiographical/histological presentation, and rehabilitation - A 7-year follow-up case report.	yes	yes	no	yes	no	yes	no	yes	yes	yes	yes	yes	yes	yes	yes	yes	yes	yes	yes	no	yes	yes	yes	no	yes	yes	yes	yes	yes	yes	yes	yes	yes	no	yes	yes	yes	yes
A Familial Pattern of Multiple Idiopathic Cervical Root Resorption With a 30-Year Follow-Up	no	yes	no	yes	yes	yes	yes	yes	yes	no	yes	yes	yes	no	no	yes	yes	yes	yes	no	yes	yes	yes	no	yes	yes	no	yes	yes	yes	yes	yes	yes	no	yes	yes	yes	yes
Vanishing Roots: First Case Report of Idiopathic Multiple Cervico-Apical External Root Resorption	yes	yes	no	yes	yes	no	no	yes	yes	no	yes	yes	yes	yes	yes	yes	yes	yes	yes	yes	yes	yes	yes	yes	yes	yes	no	no	no	yes	no	no	no	no	yes	yes	yes	no
Multiple idiopathic external apical root resorption: A rare case report.	yes	yes	no	yes	no	no	no	yes	yes	no	yes	yes	yes	yes	yes	no	yes	yes	yes	no	yes	yes	yes	yes	yes	yes	no	no	no	yes	yes	no	yes	no	yes	yes	yes	yes
Multiple idiopathic external and internal resorption: Case report with cone-beam computed tomography findings.	yes	yes	no	yes	yes	no	yes	no	yes	no	yes	yes	yes	yes	yes	no	yes	yes	yes	no	yes	yes	yes	yes	yes	yes	no	no	no	yes	yes	no	yes	yes	no	no	no	no
Multiple idiopathic cervical root resorptions: report of one case with 8 teeth involved successively	yes	yes	no	yes	yes	yes	no	no	yes	no	yes	yes	yes	yes	yes	yes	yes	yes	yes	no	yes	yes	yes	no	yes	yes	yes	yes	yes	yes	yes	yes	yes	no	no	no	yes	yes
CBCT evaluation of multiple idiopathic internal resorptions in permanent molars: case report	yes	yes	no	yes	yes	no	yes	yes	yes	yes	yes	yes	yes	yes	yes	yes	yes	yes	yes	yes	yes	yes	yes	yes	yes	yes	yes	yes	yes	no	yes	no	no	no	yes	yes	yes	yes
Prosthodontic rehabilitation of a patient diagnosed with multiple idiopathic root resorption	no	yes	no	no	yes	yes	no	no	yes	no	yes	yes	yes	yes	yes	no	no	no	no	no	yes	yes	yes	yes	no	yes	yes	yes	yes	yes	yes	yes	yes	no	yes	yes	no	no
Multiple idiopathic apical root resorption.	no	yes	no	no	yes	yes	yes	yes	yes	yes	yes	yes	yes	yes	yes	yes	no	no	no	no	yes	no	yes	yes	yes	yes	no	no	no	yes	yes	yes	yes	yes	yes	yes	no	yes
Multiple idiopathic cervical resorption: A case report	yes	yes	no	yes	no	yes	no	yes	yes	no	yes	yes	yes	yes	yes	yes	yes	yes	yes	no	yes	yes	yes	yes	no	yes	no	yes	no	yes	yes	yes	yes	no	yes	yes	yes	no
Multiple idiopathic cervical resorption: A diagnostic dilemma	no	yes	yes	no	yes	yes	yes	no	yes	no	yes	yes	yes	yes	yes	yes	yes	no	no	no	yes	yes	yes	no	yes	yes	no	no	no	yes	yes	yes	no	no	no	no	no	no
Multiple idiopathic cervical resorption: case report and discussion of management options	yes	yes	no	yes	yes	yes	yes	no	yes	no	yes	yes	yes	yes	yes	yes	yes	yes	yes	no	yes	yes	yes	no	no	yes	no	no	no	yes	yes	yes	yes	no	no	yes	no	no
Multiple idiopathic apical root resorption: a case report.	yes	yes	no	yes	no	no	no	no	yes	no	yes	yes	yes	yes	yes	yes	yes	yes	yes	no	yes	yes	yes	yes	yes	yes	no	no	no	yes	yes	yes	yes	no	yes	no	no	no
External multiple invasive cervical resorption with subsequent arrest of the resorption	no	yes	no	yes	yes	no	no	no	yes	no	yes	yes	yes	yes	yes	yes	yes	yes	yes	no	yes	yes	yes	yes	no	yes	no	yes	yes	yes	no	yes	yes	no	no	no	no	no
Bilateral extensive idiopathic apical root resorption in supraerupted maxillary molars: a case report	yes	yes	no	yes	yes	no	no	no	yes	no	yes	yes	yes	yes	yes	yes	yes	yes	yes	no	yes	yes	yes	yes	no	yes	no	no	no	yes	yes	yes	yes	no	no	no	no	no
Cervical external root resorption: 3-year follow-up of a case.	yes	yes	yes	yes	yes	yes	no	no	yes	no	yes	yes	yes	yes	yes	yes	no	no	no	no	yes	yes	yes	yes	yes	yes	yes	yes	yes	yes	yes	yes	yes	no	no	no	no	no
A case of multiple idiopathic external root resorption: A 6-year follow-up study	yes	yes	no	yes	no	no	no	no	yes	no	yes	yes	yes	yes	yes	yes	yes	yes	yes	no	yes	yes	yes	no	yes	yes	no	yes	yes	yes	yes	yes	no	no	no	no	no	no
Multiple idiopathic cervical root resorption: systematic review and report of four cases	yes	yes	yes	no	yes	yes	yes	yes	yes	no	yes	yes	yes	yes	no	no	no	no	no	no	yes	no	yes	no	yes	yes	yes	no	no	yes	yes	yes	yes	no	yes	no	yes	no
Idiopathic root resorption: Report of a case	yes	yes	no	yes	yes	no	no	no	yes	no	yes	yes	yes	yes	yes	yes	yes	yes	yes	no	yes	yes	yes	yes	yes	yes	no	no	no	yes	yes	no	yes	no	no	yes	no	no
Extensive idiopathic apical root resorption. A case report.	yes	yes	no	yes	yes	no	no	no	yes	no	yes	yes	yes	no	no	yes	yes	yes	yes	no	yes	yes	yes	no	yes	yes	no	no	no	yes	yes	no	yes	no	no	no	no	no
Multiple idiopathic root resorption. A case report and discussion of pathogenesis	yes	yes	no	yes	yes	no	no	yes	yes	no	yes	yes	yes	yes	yes	yes	yes	yes	yes	no	yes	yes	yes	no	yes	yes	no	yes	no	yes	yes	no	yes	no	yes	no	no	no
Multiple idiopathic external resorption of teeth	no	yes	no	no	yes	yes	no	no	yes	no	yes	yes	yes	no	no	no	yes	yes	yes	no	yes	yes	yes	no	yes	yes	no	yes	no	yes	yes	no	yes	no	yes	no	no	no
Multiple external root resorption	no	yes	no	yes	no	no	no	yes	yes	no	yes	yes	yes	yes	yes	yes	yes	yes	yes	no	yes	yes	yes	no	yes	yes	no	yes	no	yes	yes	yes	yes	no	yes	no	no	no
Multiple Idiopathic Root Resorption: Diagnostic Considerations	no	yes	no	no	no	no	no	yes	yes	no	yes	yes	yes	yes	yes	no	yes	yes	yes	no	yes	yes	yes	yes	yes	yes	no	yes	yes	yes	yes	yes	yes	no	yes	no	yes	no
Multiple idiopathic external root resorption	no	yes	no	yes	yes	no	no	yes	yes	no	yes	yes	yes	yes	yes	yes	yes	yes	yes	no	yes	yes	yes	no	yes	yes	no	no	no	yes	no	no	yes	no	yes	yes	yes	no
Multiple idiopathic root resorption in monozygotic twins: case report.	yes	yes	no	yes	yes	yes	no	no	yes	no	yes	yes	yes	yes	yes	no	yes	yes	yes	no	yes	yes	yes	no	yes	yes	yes	no	yes	yes	yes	yes	no	no	no	no	no	no
Multiple idiopathic external root resorption. A case report	yes	yes	no	yes	yes	no	no	no	yes	no	yes	yes	yes	yes	yes	yes	yes	yes	yes	no	yes	no	yes	no	yes	yes	no	no	no	yes	yes	no	no	yes	no	no	no	no
Management of Perforating Idiopathic Internal Root Resorption.	no	yes	no	no	yes	yes	yes	yes	yes	no	yes	yes	yes	yes	yes	yes	yes	yes	yes	no	yes	yes	yes	yes	yes	yes	yes	yes	yes	yes	yes	yes	yes	yes	yes	yes	yes	no
Idiopathic root resorption of the entire permanent dentition: systematic review and report of a case.	yes	yes	yes	yes	yes	yes	yes	yes	yes	no	yes	yes	yes	yes	yes	yes	yes	yes	yes	no	yes	yes	yes	yes	yes	yes	yes	yes	yes	yes	no	no	yes	no	no	no	no	no
Bilateral idiopathic root resorption of upper first premolars	no	yes	no	yes	yes	yes	yes	no	yes	no	yes	yes	yes	yes	yes	yes	yes	yes	yes	no	yes	no	yes	yes	yes	yes	yes	no	no	no	yes	yes	yes	no	yes	no	no	no
